# Supplementary material for: Unveiling the Genetic Diversity and Population Structure of the Endangered Fern Angiopteris fokiensis Through Genome Survey and Genomic SSR Markers
Source: Biomolecules. 2025 Nov 24;15(12):1649. doi: 10.3390/biom15121649 (PMC12730431; doi:10.3390/biom15121649)
Supplement: Supplementary file 1 [file biomolecules-15-01649-s001.zip]

Archive with 2 entries (2 files):
- Supplementary Figure S1-S2 R2.pdf
- supplementary tablesR2.xlsx
