# Supplementary material for: Unveiling the Genetic Diversity and Population Structure of the Endangered Fern Angiopteris fokiensis Through Genome Survey and Genomic SSR Markers
Source: Biomolecules. 2025 Nov 24;15(12):1649. doi: 10.3390/biom15121649 (PMC12730431; doi:10.3390/biom15121649)
Supplement: Supplementary file 1 [file biomolecules-15-01649-s001.zip › supplementary tablesR2.xlsx]

## Sheet: Table S1
​Table S1.​Primer sequences of 15 polymorphic SSR markers.
Locus	Repeat Motif	Forward primer	Reverse primer	Product size (bp)
AfgSSR-3	(GA)9	TCGGCCAAACTGCGAGAG	GCTAGCTCACCTCCGCTG	273
AfgSSR-17	(TC)6	GGGGGTCTTCAGGTTGGT	TTCTCTCCGTGCCTTCGC	151
AfgSSR-21	(AAG)9	AGCAAGTTTCTTCCTCTTCCA	TCCCAAGATCTGCATTATGCT	268
AfgSSR-35	(AC)8	GGGTGCGTATGCCCCTAC	TGACCTCAAAATCACCGCA	145
AfgSSR-47	(CT)6	GCTTCACGCACTCCCCTT	TGTTGCACTGCAGGCAGA	224
AfgSSR-55	(AC)9	TGGTGGGGGTCTCACTGT	TCAGGAAGTGAAGAGGGTCCT	106
AfgSSR-59	(AC)8	AGCATGGGTGAACACACTCA	TGATGATGCCCAAGTGAGGT	122
AfgSSR-93	(CT)7	TCAGCTCCGCCCCTTTTG	AGTGTGGAGTGTGCGCAA	114
AfgSSR-95	(GA)9	GGCCCTCCTTCCCTCTCA	GCCGAAGCCCATCACAAA	254
AfgSSR-131	(TC)6	ACACACACATACATGGGCTGT	TGAGTATGTGCGTGCACCA	163
AfgSSR-139	(TC)7	CAATCCGGATTGTCCCCGT	CGGGAAGCATCTAATCGTGC	262
AfgSSR-141	(CA)8	CCGGCAGCTCTCCTACCT	TGTGTGTGTGTGGGTGGG	184
AfgSSR-145	(CT)6	CGCAGCTTGCCTTCCTCT	GACTGAGGCAATGCTGGGT	254
AfgSSR-185	(TC)6	AGCCCGCCTTTCAATGGA	AGCAGGTGGGGAGAGTAGAG	103
AfgSSR-189	(AC)6	GCGACTCTTCTTCCCTCCA	GCGCGTATGCTTGACTGTG	108

## Sheet: Table S2
Table S2. Summary of genome sequencing data for A. fokiensis.
Item	Data
Raw Reads Number	3517660084
Raw Bases Number	527649012600
Clean Reads Number	3425037788
Clean Reads Rate(%)	97.37
Clean Bases Number	513755668200
Adapter Polluted Reads Number	92622296
Adapter Polluted Reads Rate(%)	2.63
Raw Q30 Bases Rate(%)	97.14
Clean Q30 Bases Rate(%)	97.12
Raw GC percent(%)	39.38
Clean GC percent(%)	39.35

## Sheet: Table S3
Table S3. Genome size estimation and characteristics of A. fokiensis.
Property	Min	Max
Homozygous (aa)	0.981099	0.981539
Heterozygous (ab)	0.0184609	0.0189012
Genome Haploid Length	4,427,241,777 bp	4,441,672,626 bp
Genome Repeat Length	2,889,678,606 bp	2,899,097,679 bp
Genome Unique Length	1,537,563,171 bp	1,542,574,947 bp
Model Fit	0.421219	0.954858
Read Error Rate	0.000545019	0.000545019

## Sheet: Table S4
Table S4. Summary of contig statistics and SSR identification from the initial genome assembly of A. fokiensis.
Item	Count
Total length (bp)	3584469236
Total number	45054615
Max length (bp)	21998
N50 length (bp)	105
N90 length (bp)	35
Total number of identified SSRs	4327181
Number of SSR containing sequences	3654696
Number of sequences containing more than 1 SSR	580088
Number of SSRs present in compound formation	582402

## Sheet: Table S5
Table S5. Number of SSR motifs identified in the A. fokiensis genome.
Motif types	Total
A/T	400224
C/G	119791
AC/GT	1950035
AG/CT	839431
AT/AT	717364
CG/CG	1937
AAC/GTT	3231
AAG/CTT	28655
AAT/ATT	15494
ACC/GGT	1149
ACG/CGT	166
ACT/AGT	483
AGC/CTG	8047
AGG/CCT	8280
ATC/ATG	6177
CCG/CGG	89
ACAT/ATGT	115278
AAAT/ATTT	53040
AGAT/ATCT	29635
AAAG/CTTT	7745
AATT/AATT	3537
AGGG/CCCT	2063
AAAC/GTTT	1379
AACT/AGTT	925
ATGC/ATGC	823
ACAG/CTGT	724
ACTC/AGTG	630
AATG/ATTC	577
ACCC/GGGT	569
AATC/ATTG	472
ATCC/ATGG	358
AGCG/CGCT	301
ACCT/AGGT	266
AAGT/ACTT	150
AAGG/CCTT	139
ACGC/CGTG	117
AGCT/AGCT	63
ACGG/CCGT	47
AGGC/CCTG	47
AACC/GGTT	38
AAGC/CTTG	33
AGCC/CTGG	30
ACTG/AGTC	26
ATCG/ATCG	26
CCCG/CGGG	12
ACGT/ACGT	10
AACG/CGTT	7
CCGG/CCGG	4
ACCG/CGGT	2
AAATG/ATTTC	972
AAAAG/CTTTT	354
AAAAC/GTTTT	220
AAAAT/ATTTT	212
AAGAT/ATCTT	199
AATAT/ATATT	172
ATATC/ATATG	117
ACTAT/AGTAT	115
AGAGG/CCTCT	87
CCCCG/CGGGG	79
AAGAG/CTCTT	47
AAGGG/CCCTT	42
AGGGG/CCCCT	36
AGATG/ATCTC	26
AAAGG/CCTTT	24
AAATT/AATTT	20
ACCCC/GGGGT	17
ACTCC/AGTGG	16
AAACT/AGTTT	15
AATAG/ATTCT	14
AAGGC/CCTTG	13
ATCCC/ATGGG	12
AATGG/ATTCC	10
AACTC/AGTTG	8
ACCAT/ATGGT	8
AATCT/AGATT	7
AGAGC/CTCTG	7
AAATC/ATTTG	6
AGCCT/AGGCT	6
AAACG/CGTTT	5
AACAT/ATGTT	5
AATAC/ATTGT	5
ACACC/GGTGT	5
AGCCG/CGGCT	5
AACCC/GGGTT	4
ACCTC/AGGTG	4
AGGGC/CCCTG	4
ATGCC/ATGGC	4
AATCC/ATTGG	3
ACAGC/CTGTG	3
ACATG/ATGTC	3
ACTAG/AGTCT	3
ACTGG/AGTCC	3
AGCAT/ATGCT	3
AGCTC/AGCTG	3
AACAC/GTGTT	2
AACTG/AGTTC	2
AAGCT/AGCTT	2
AATTC/AATTG	2
ACACG/CGTGT	2
ACGAG/CGTCT	2
ACGCC/CGTGG	2
ACGTC/ACGTG	2
ACTGC/AGTGC	2
AGCGG/CCGCT	2
AACGC/CGTTG	1
AAGCC/CTTGG	1
AAGTC/ACTTG	1
AAGTG/ACTTC	1
AATGC/ATTGC	1
AATGT/ACATT	1
ACAGG/CCTGT	1
ACAGT/ACTGT	1
ACCGC/CGGTG	1
ACCTG/AGGTC	1
ACGGC/CCGTG	1
AGATC/ATCTG	1
AGCCC/CTGGG	1
AGGAT/ATCCT	1
AGGCC/CCTGG	1
ATCGC/ATGCG	1
ACATAT/ATATGT	587
AAATAT/ATATTT	464
AGATAT/ATATCT	396
AAGAGG/CCTCTT	280
AGAGGG/CCCTCT	258
ACTCTC/AGAGTG	167
AGAGAT/ATCTCT	159
ACACTC/AGTGTG	157
AACTAT/AGTTAT	156
ACACAT/ATGTGT	149
AAAAAT/ATTTTT	144
ACATGC/ATGTGC	136
AAAAAG/CTTTTT	116
ACACCC/GGGTGT	95
AAGAGC/CTCTTG	69
AGCATC/ATGCTG	67
ACACAG/CTGTGT	52
ACCTCC/AGGTGG	44
ACTCCC/AGTGGG	42
ACAGAG/CTCTGT	40
AGAGCG/CGCTCT	40
AGATGG/ATCTCC	39
ACACGC/CGTGTG	35
ACCTCT/AGAGGT	35
AAACAC/GTGTTT	34
AACAGC/CTGTTG	32
AAGGAG/CCTTCT	32
AGCAGG/CCTGCT	29
AGGGGG/CCCCCT	27
AAAGAG/CTCTTT	26
AACCCT/AGGGTT	25
ACATAG/ATGTCT	25
ACTGCC/AGTGGC	25
AGAGGC/CCTCTG	24
AACGGG/CCCGTT	22
AAATAG/ATTTCT	20
AATGGC/ATTGCC	19
AAAAAC/GTTTTT	18
AAAATT/AATTTT	17
AAGATG/ATCTTC	15
ACTAGC/AGTGCT	15
AAAGAC/CTTTGT	14
ATATGC/ATATGC	14
AAGCAG/CTGCTT	13
ACCATC/ATGGTG	13
AAAGGC/CCTTTG	11
AAGACG/CGTCTT	11
AATGCT/AGCATT	11
ACTCTG/AGAGTC	11
AGCCAT/ATGGCT	11
AGCTCC/AGCTGG	11
ACTGCT/AGCAGT	10
AGAGCT/AGCTCT	10
AGGATG/ATCCTC	10
AACATC/ATGTTG	9
AAGTGG/ACTTCC	9
AGGGAT/ATCCCT	9
AAGCAC/CTTGTG	8
AATGAG/ATTCTC	8
ACCCTC/AGGGTG	8
ACTCCT/AGGAGT	8
ACTGGC/AGTGCC	8
AGATCG/ATCTCG	8
AAACTC/AGTTTG	7
AACACG/CGTGTT	7
AATAGC/ATTGCT	7
AGCATG/ATGCTC	7
AACTCT/AGAGTT	6
ACAGAT/ATCTGT	6
AAAAGG/CCTTTT	5
AACATG/ATGTTC	5
AAGCTC/AGCTTG	5
AAGGGG/CCCCTT	5
ACAGCC/CTGTGG	5
ACATCC/ATGTGG	5
ACATCT/AGATGT	5
AGGCAT/ATGCCT	5
AACCCC/GGGGTT	4
AACTAG/AGTTCT	4
AAGGGC/CCCTTG	4
AAGTAT/ACTTAT	4
AATAGT/ACTATT	4
ACATCG/ATGTCG	4
ACTGAG/AGTCTC	4
ATATCC/ATATGG	4
ATCGCC/ATGGCG	4
AAAACT/AGTTTT	3
AAATTT/AAATTT	3
AAGGGT/ACCCTT	3
AATTAC/AATTGT	3
ACGGAG/CCGTCT	3
AGCCTG/AGGCTC	3
AGGGCG/CCCTCG	3
AAAATG/ATTTTC	2
AAACCC/GGGTTT	2
AAACGC/CGTTTG	2
AAATAC/ATTTGT	2
AACCAT/ATGGTT	2
AACGAG/CGTTCT	2
AACGCC/CGTTGG	2
AACTCC/AGTTGG	2
AAGGCG/CCTTCG	2
AAGGCT/AGCCTT	2
AAGGTC/ACCTTG	2
AAGTGC/ACTTGC	2
AATAGG/ATTCCT	2
AATGCC/ATTGGC	2
ACACCT/AGGTGT	2
ACCAGC/CTGGTG	2
ACCCCC/GGGGGT	2
ACCCCT/AGGGGT	2
ACGAGG/CCTCGT	2
ACGCTC/AGCGTG	2
AGAGCC/CTCTGG	2
AGCCCT/AGGGCT	2
AGGCGG/CCGCCT	2
AGGGGC/CCCCTG	2
AAACAT/ATGTTT	1
AAACCT/AGGTTT	1
AAAGCG/CGCTTT	1
AAAGGG/CCCTTT	1
AAAGTT/AACTTT	1
AAATCC/ATTTGG	1
AAATTC/AATTTG	1
AACAAG/CTTGTT	1
AACACC/GGTGTT	1
AACAGG/CCTGTT	1
AACCAC/GGTTGT	1
AACGAT/ATCGTT	1
AACTAC/AGTTGT	1
AACTGC/AGTTGC	1
AACTTC/AAGTTG	1
AAGAAT/ATTCTT	1
AAGATC/ATCTTG	1
AAGCCC/CTTGGG	1
AAGCCG/CGGCTT	1
AAGGTG/ACCTTC	1
AAGTAG/ACTTCT	1
AATATG/ATATTC	1
AATCAC/ATTGTG	1
AATCAG/ATTCTG	1
AATGGG/ATTCCC	1
AATGGT/ACCATT	1
AATTAT/AATTAT	1
ACAGCT/AGCTGT	1
ACAGGC/CCTGTG	1
ACAGGT/ACCTGT	1
ACAGTG/ACTGTC	1
ACCACT/AGTGGT	1
ACCAGT/ACTGGT	1
ACCCAT/ATGGGT	1
ACCCGT/ACGGGT	1
ACCGTG/ACGGTC	1
ACCTAT/AGGTAT	1
ACCTGC/AGGTGC	1
ACCTGG/AGGTCC	1
ACGCAG/CGTCTG	1
ACGCCC/CGTGGG	1
ACGCGC/CGCGTG	1
ACGGCG/CCGTCG	1
ACGGCT/AGCCGT	1
ACGGGG/CCCCGT	1
ACGTAT/ACGTAT	1
ACTATC/AGTGAT	1
ACTCAG/AGTCTG	1
ACTCGC/AGTGCG	1
ACTGAT/AGTATC	1
ACTGCG/AGTCGC	1
AGCCTC/AGGCTG	1
AGCGCC/CGCTGG	1
ATCCCC/ATGGGG	1

## Sheet: Table S6
Table S6. Frequency distribution of SSR repeat numbers for the six motif types.
Repeat types	Repeat times												Total
	5	6	7	8	9	10	11	12	13	14	15	>15
Mono-	0	0	0	0	0	162389	97389	60730	41461	29971	23185	104890	520015
Di-	0	722819	569523	466012	387112	323846	284247	283770	293802	156007	20591	1038	3508767
Tri-	32507	15278	9211	5957	5029	3382	405	1	1	0	0	0	71771
Tetra-	123085	66351	27027	2592	11	5	2	0	0	0	0	0	219073
Penta-	2208	664	68	5	14	0	0	0	0	0	0	0	2959
Hexa-	4465	98	19	14	0	0	0	0	0	0	0	0	4596
Total	162265	805210	605848	474580	392166	489622	382043	344501	335264	185978	43776	105928	4327181

## Sheet: Table S7
Table S7. Analysis of null allele frequency at 17 loci using Micro-Checker
Loci	Oosterhout	Oosterhout>0.2
AfgSSR-3	-0.628911
AfgSSR-17	0.194367
AfgSSR-21	-0.0730889
AfgSSR-35	0.0433333
AfgSSR-47	0.152022
AfgSSR-55	0.138267
AfgSSR-59	0.0037
AfgSSR-93	-0.0773556
AfgSSR-95	0.0761667
AfgSSR-119	0.341633	√
AfgSSR-131	-0.181167
AfgSSR-139	-0.241
AfgSSR-141	-0.0429889
AfgSSR-145	-0.0535
AfgSSR-168	0.201422	√
AfgSSR-185	0.0547778
AfgSSR-189	-0.0104222

## Sheet: Table S8
Table S8. F-Statistics and estimates of Nm over 10 populations for 15 loci
Locus	Fis	Fit	Fst
AfgSSR-3	-0.666546	-0.607649	0.0353411
AfgSSR-17	0.775827	0.802402	0.118547
AfgSSR-21	-0.141256	-0.074856	0.0581811
AfgSSR-35	0.586406	0.607879	0.0519192
AfgSSR-47	0.374415	0.41127	0.0589118
AfgSSR-55	0.252343	0.296234	0.0587049
AfgSSR-59	0.0850663	0.169415	0.0921906
AfgSSR-93	-0.0521161	0.00769255	0.0568461
AfgSSR-95	0.0766266	0.125179	0.0525815
AfgSSR-131	-0.124561	-0.0832296	0.0367535
AfgSSR-139	-0.262832	-0.11002	0.121008
AfgSSR-141	0.0740348	0.150021	0.0820621
AfgSSR-145	-0.0303993	0.00855878	0.0378087
AfgSSR-185	0.364577	0.427883	0.0996289
AfgSSR-189	0.17247	0.277196	0.126553
Mean	0.098937	0.160532	0.0724691

## Sheet: Table S9
Table S9. Evaluation parameters for population genetic structure analysis.
# K	Repeats	Mean LnP(K)	Stdev LnP(K)	Ln'(K)	|Ln''(K)|	Delta K
1	10	-2905.67	0.4191	NA	NA	NA
2	10	-2736.62	58.5953	169.05	25.86	0.441332
3	10	-2593.43	19.596	143.19	42.57	2.17238
4	10	-2492.81	5.8482	100.62	89.13	15.2407
5	10	-2481.32	49.9616	11.49	77.14	1.54399
6	10	-2392.69	13.3691	88.63	64.51	4.82532
7	10	-2368.57	43.1771	24.12	5.71	0.132246
8	10	-2350.16	87.448	18.41	63.59	0.727175
9	10	-2395.34	199.239	-45.18	74.04	0.371614
10	10	-2366.48	59.825	28.86	124.59	2.08257
11	10	-2462.21	82.1549	-95.73	125.73	1.5304
12	10	-2432.21	73.4686	30	NA	NA

## Sheet: Table S10
Table S10. Summary of AMOVA result.
Source	df	SS	MS	Estimated Variance	Variation
Among Populations	9	42.948	4.772	0.055	0.0145
Within Populations	182	679.125	3.731	3.731	0.9855
Total	191	722.073		3.786	1
